# Supplementary material for: Stage-Dependent Metabolic Responses to Oral Nutritional Supplementation in Cancer Cachexia: A Single-Arm Pilot Study
Source: Nutrients. 2026 Feb 11;18(4):597. doi: 10.3390/nu18040597 (PMC12943304; doi:10.3390/nu18040597)
Supplement: Supplementary file 1 [file nutrients-18-00597-s001.zip]

Archive with 1 entries (1 files):
- nutrients-4126307-supplementary.pdf
